# Supplementary material for: New insights into the evolution of host specificity of three Penicillium species and the pathogenicity of P. Italicum involving the infection of Valencia orange (Citrus sinensis)
Source: Virulence. 2020 Jun 11;11(1):748–68. doi: 10.1080/21505594.2020.1773038 (PMC7549954; doi:10.1080/21505594.2020.1773038)
Supplement: Supplemental Material [file KVIR_A_1773038_SM2584.zip]

Archive with 10 entries (10 files):
- Dataset S1.docx
- Dataset S2.docx
- Dataset S3.docx
- Figure S1.pdf
- Figure S2.pdf
- Table S1.docx
- Table S2.docx
- Table S3.docx
- Table S4.docx
- Table S5.docx
